# Supplementary material for: Fine-mapping of retinal vascular complexity loci identifies Notch regulation as a shared mechanism with myocardial infarction outcomes
Source: Commun Biol. 2023 May 15;6:523. doi: 10.1038/s42003-023-04836-9 (PMC10185685; doi:10.1038/s42003-023-04836-9)
Supplement: Supplementary file 4 — Supplementary Data 1 [file 42003_2023_4836_MOESM4_ESM.xlsx]

## Sheet: Left eye Df
Left Df interval	Counts			Right Df interval	Counts
(1.505, 1.51]	3490			(1.5, 1.505]	3659
(1.5, 1.505]	3415			(1.505, 1.51]	3655
(1.495, 1.5]	3406			(1.51, 1.515]	3412
(1.51, 1.515]	3190			(1.495, 1.5]	3383
(1.49, 1.495]	3151			(1.49, 1.495]	3174
(1.485, 1.49]	2989			(1.515, 1.52]	3037
(1.515, 1.52]	2804			(1.485, 1.49]	2779
(1.48, 1.485]	2718			(1.52, 1.525]	2604
(1.475, 1.48]	2362			(1.48, 1.485]	2494
(1.52, 1.525]	2210			(1.475, 1.48]	2302
(1.47, 1.475]	2072			(1.525, 1.53]	1957
(1.465, 1.47]	1837			(1.47, 1.475]	1943
(1.525, 1.53]	1686			(1.465, 1.47]	1732
(1.46, 1.465]	1654			(1.46, 1.465]	1480
(1.455, 1.46]	1449			(1.455, 1.46]	1407
(1.45, 1.455]	1271			(1.53, 1.535]	1278
(1.445, 1.45]	1055			(1.445, 1.45]	1190
(1.53, 1.535]	1006			(1.45, 1.455]	1186
(1.44, 1.445]	909			(1.44, 1.445]	909
(1.435, 1.44]	806			(1.435, 1.44]	804
(1.43, 1.435]	658			(1.43, 1.435]	662
(1.535, 1.54]	548			(1.535, 1.54]	648
(1.425, 1.43]	521			(1.425, 1.43]	609
(1.42, 1.425]	450			(1.42, 1.425]	524
(1.415, 1.42]	408			(1.415, 1.42]	414
(1.41, 1.415]	289			(1.41, 1.415]	342
(1.405, 1.41]	255			(1.405, 1.41]	319
(1.54, 1.545]	194			(1.54, 1.545]	295
(1.4, 1.405]	181			(1.4, 1.405]	244
(1.395, 1.4]	163			(1.395, 1.4]	215
(1.39, 1.395]	139			(1.39, 1.395]	178
(1.385, 1.39]	92			(1.38, 1.385]	124
(1.375, 1.38]	78			(1.385, 1.39]	123
(1.545, 1.55]	74			(1.545, 1.55]	113
(1.38, 1.385]	70			(1.375, 1.38]	102
(1.37, 1.375]	47			(1.37, 1.375]	75
(1.55, 1.555]	26			(1.36, 1.365]	55
(1.36, 1.365]	26			(1.355, 1.36]	52
(1.365, 1.37]	26			(1.365, 1.37]	48
(1.35, 1.355]	26			(1.345, 1.35]	29
(1.355, 1.36]	22			(1.35, 1.355]	29
(1.34, 1.345]	18			(1.55, 1.555]	27
(1.335, 1.34]	12			(1.34, 1.345]	19
(1.345, 1.35]	9			(1.335, 1.34]	19
(1.33, 1.335]	8			(1.32, 1.325]	16
(1.32, 1.325]	7			(1.33, 1.335]	15
(1.305, 1.31]	6			(1.325, 1.33]	14
(1.31, 1.315]	5			(1.555, 1.56]	12
(1.325, 1.33]	5			(1.31, 1.315]	9
(1.555, 1.56]	3			(1.315, 1.32]	9
(1.285, 1.29]	3			(1.3, 1.305]	5
(1.315, 1.32]	3			(1.295, 1.3]	5
(1.295, 1.3]	2			(1.29, 1.295]	5
(1.27, 1.275]	2			(1.305, 1.31]	5
(1.56, 1.565]	1			(1.56, 1.565]	4
(1.28, 1.285]	1			(1.565, 1.57]	3
(1.29, 1.295]	1			(1.285, 1.29]	2
(1.3, 1.305]	1			(1.255, 1.26]	2
(1.235, 1.24]	0			(1.22, 1.225]	1
(1.24, 1.245]	0			(1.27, 1.275]	1
(1.23, 1.235]	0			(1.245, 1.25]	1
(1.205, 1.21]	0			(1.25, 1.255]	1
(1.25, 1.255]	0			(1.215, 1.22]	1
(1.225, 1.23]	0			(1.24, 1.245]	1
(1.22, 1.225]	0			(1.595, 1.6]	1
(1.215, 1.22]	0			(1.275, 1.28]	1
(1.21, 1.215]	0			(1.28, 1.285]	1
(1.245, 1.25]	0			(1.57, 1.575]	1
(1.595, 1.6]	0			(1.575, 1.58]	1
(1.255, 1.26]	0			(1.585, 1.59]	1
(1.26, 1.265]	0			(1.265, 1.27]	0
(1.265, 1.27]	0			(1.26, 1.265]	0
(1.275, 1.28]	0			(1.59, 1.595]	0
(1.59, 1.595]	0			(1.235, 1.24]	0
(1.565, 1.57]	0			(1.23, 1.235]	0
(1.57, 1.575]	0			(1.225, 1.23]	0
(1.575, 1.58]	0			(1.58, 1.585]	0
(1.58, 1.585]	0			(1.21, 1.215]	0
(1.585, 1.59]	0			(1.205, 1.21]	0
(1.2, 1.205]	0			(1.2, 1.205]	0

## Sheet: Right eye Df
Df interval	Counts
(1.5, 1.505]	3659
(1.505, 1.51]	3655
(1.51, 1.515]	3412
(1.495, 1.5]	3383
(1.49, 1.495]	3174
(1.515, 1.52]	3037
(1.485, 1.49]	2779
(1.52, 1.525]	2604
(1.48, 1.485]	2494
(1.475, 1.48]	2302
(1.525, 1.53]	1957
(1.47, 1.475]	1943
(1.465, 1.47]	1732
(1.46, 1.465]	1480
(1.455, 1.46]	1407
(1.53, 1.535]	1278
(1.445, 1.45]	1190
(1.45, 1.455]	1186
(1.44, 1.445]	909
(1.435, 1.44]	804
(1.43, 1.435]	662
(1.535, 1.54]	648
(1.425, 1.43]	609
(1.42, 1.425]	524
(1.415, 1.42]	414
(1.41, 1.415]	342
(1.405, 1.41]	319
(1.54, 1.545]	295
(1.4, 1.405]	244
(1.395, 1.4]	215
(1.39, 1.395]	178
(1.38, 1.385]	124
(1.385, 1.39]	123
(1.545, 1.55]	113
(1.375, 1.38]	102
(1.37, 1.375]	75
(1.36, 1.365]	55
(1.355, 1.36]	52
(1.365, 1.37]	48
(1.345, 1.35]	29
(1.35, 1.355]	29
(1.55, 1.555]	27
(1.34, 1.345]	19
(1.335, 1.34]	19
(1.32, 1.325]	16
(1.33, 1.335]	15
(1.325, 1.33]	14
(1.555, 1.56]	12
(1.31, 1.315]	9
(1.315, 1.32]	9
(1.3, 1.305]	5
(1.295, 1.3]	5
(1.29, 1.295]	5
(1.305, 1.31]	5
(1.56, 1.565]	4
(1.565, 1.57]	3
(1.285, 1.29]	2
(1.255, 1.26]	2
(1.22, 1.225]	1
(1.27, 1.275]	1
(1.245, 1.25]	1
(1.25, 1.255]	1
(1.215, 1.22]	1
(1.24, 1.245]	1
(1.595, 1.6]	1
(1.275, 1.28]	1
(1.28, 1.285]	1
(1.57, 1.575]	1
(1.575, 1.58]	1
(1.585, 1.59]	1
(1.265, 1.27]	0
(1.26, 1.265]	0
(1.59, 1.595]	0
(1.235, 1.24]	0
(1.23, 1.235]	0
(1.225, 1.23]	0
(1.58, 1.585]	0
(1.21, 1.215]	0
(1.205, 1.21]	0
(1.2, 1.205]	0
